# Supplementary material for: ClusterMatch aligns single-cell RNA-sequencing data at the multi-scale cluster level via stable matching
Source: Bioinformatics. 2024 Jul 29;40(8):btae480. doi: 10.1093/bioinformatics/btae480 (PMC11520419; doi:10.1093/bioinformatics/btae480)
Supplement: btae480_Supplementary_Data [file btae480_supplementary_data.zip]

Archive with 2 entries (2 files):
- ClusterMatch_Supplementary_Information.docx
- __MACOSX/._ClusterMatch_Supplementary_Information.docx
